# Supplementary material for: Detecting the impacts of humidity, rainfall, temperature, and season on chikungunya, dengue and Zika viruses in Aedes albopictus mosquitoes from selected sites in Cebu city, Philippines
Source: Virol J. 2024 Feb 15;21:42. doi: 10.1186/s12985-024-02310-4 (PMC10870450; doi:10.1186/s12985-024-02310-4)
Supplement: Supplementary file 2 — Additional file 2: Dataset S1. Minimum infection rates (MIRs) for Chikungunya (CHIKV), Dengue (DENV) and its serotypes, and Zika (ZIKV) from adult Ae. albopictus pools collected in Cebu city highland (S1-S3) and lowland (S4-S6) sites in dry (March-May 2021 and March-May 2022) and wet seasons (June-November 2021; February and June 2022). [file 12985_2024_2310_MOESM2_ESM.xlsx]

## Sheet: Dataset S1
Additional file 2: Dataset S1. Minimum infection rates (MIRs) for Chikungunya (CHIKV), Dengue (DENV) and its serotypes, and Zika (ZIKV) from adult Ae. albopictus pools collected in Cebu city highland (S1-S3) and lowland (S4-S6) sites in dry (March-May 2021 and March-May 2022) and wet seasons (June-November 2021; February and June 2022).
Arboviruses	Sites		Dry Season (2021)						Dry Season (2022)						# of positive pools per site	MIRh per site		Wet Season (2021)												Wet Season (2022)				# of positive pools per site	MIRh per site
		Pool #	March		April		May		March		April		May				Pool #	June		July		August		September		October		November		February		June
			ng	Gel Result	ng	Gel Result	ng	Gel Result	ng	Gel Result	ng	Gel Result	ng	Gel Result				ng	Gel Result	ng	Gel Result	ng	Gel Result	ng	Gel Result	ng	Gel Result	ng	Gel Result	ng	Gel Result	ng	Gel Result
CHIKV	S1a	1	8	-	14	+	17	+	11	+	25	-	26	+	12	33.5196	1	5	-	13	+	3	+	7	+	11	+	13	-	24	+	29	-	16	51.1182
		2	7	-	11	+	12	-	14	+	17	-	26	-			2	5	+	4	-	5	+	7	+	17	+	9	-	27	+	29	-
		3	7	+	15	+	12	-	12	+	16	-	29	+			3	5	+	4	+	3	+	3	+	26	-	10	+	26	+	28	-
		4	7	+	10	-	5	-	11	-	18	+	28	-
	S2b	1	7	-	15	-	6	-	14	+	15	-	20	-	6	18.4049	1	5	+	7	+	12	-	11	-	11	-	3	-	29	+	26	-	15	48.0769
		2	6	-	17	-	11	-	27	-	15	-	10	+			2	6	+	4	+	13	+	10	+	20	+	5	+	21	+	26	-
		3	9	-	11	-	12	-	17	+	17	+	12	-			3	5	+	14	-	11	+	6	+	10	+	3	-	28	+	26	-
		4	11	-	11	-	8	-	27	+	13	+	15	-
	S3c	1	10	-	5	-	19	+	17	+	24	-	17	+	11	32.5444	1	8	+	6	+	8	+	10	+	13	-	28	-	18	+	15	-	16	47.7612
		2	15	-	13	-	4	-	16	-	19	+	16	-			2	10	+	9	+	8	+	5	+	25	+	29	-	18	+	18	-
		3	7	-	10	-	10	-	21	+	19	+	17	+			3	6	+	16	+	7	+	6	+	18	-	20	-	18	+	16	-
		4	7	-	7	+	10	-	20	+	17	+	18	+
	S4d	1	15	-	9	-	19	-	20	+	17	+	20	+	6	15.625	1	19	+	16	+	14	+	11	+	27	+	26	-	28	+	27	+	19	40
		2	10	-	10	-	11	+	20	-	18	-	18	-			2	13	+	14	+	12	-	14	+	26	+	29	-	27	+	27	+
		3	10	-	20	+	10	-	20	-	18	-	20	-			3	16	+	10	+	12	+	11	+	18	+	29	-	23	-	26	+
		4	10	-	21	+	8	-	20	-	20	-	20	-
	S5e	1	15	-	12	-	8	-	20	+	17	+	11	-	11	34.4828	1	12	+	8	+	9	+	11	-	3	+	10	+	28	+	20	+	20	57.971
		2	18	+	10	-	11	-	20	-	20	-	18	+			2	14	+	7	+	11	+	11	+	4	-	24	-	29	+	24	+
		3	7	-	6	+	7	-	16	+	19	+	14	+			3	11	+	5	+	16	-	6	+	2	+	24	+	27	+	29	+
		4	8	-	9	+	6	-	20	+	16	-	11	+
	S6f	1	15	-	8	+	10	+	8	+	12	+	12	+	13	47.4453	1	9	-	10	-	5	+	9	+	17	+	13	+	18	-	28	-	16	51.4469
		2	8	-	10	+	19	+	6	+	20	+	19	-			2	17	+	11	+	4	+	6	+	10	+	14	+	19	+	23	-
		3	5	-	9	+	8	-	7	+	15	-	20	-			3	8	+	18	+	5	+	5	+	10	-	17	+	11	-	24	-
		4	5	-	9	+	6	-	6	+	17	-	20	-
	Monthly MIRh	13.2159			44.1176		20.0803		43.5897		25.9434		25.1716					91.954		85.2273		94.9367		107.383		44.7761		22.8758		35.7995		13.6054
DENV	S1a	1	8	-	14	-	17	-	11	-	25	-	26	-	2	5.58659	1	5	+	13	-	3	-	7	-	11	-	13	-	24	-	29	-	4	12.7796
		2	7	-	11	-	12	-	14	-	17	-	26	-			2	5	-	4	-	5	+	7	-	17	+	9	+	27	-	29	-
		3	7	-	15	-	12	-	12	-	16	-	29	-			3	5	-	4	-	3	-	3	-	26	-	10	-	26	-	28	-
		4	7	-	10	-	5	+	11	-	18	+	28	-
	S2b	1	7	-	15	+	6	-	14	-	15	-	20	-	4	12.2699	1	5	+	7	-	12	-	11	-	11	-	3	-	29	-	26	-	2	6.41026
		2	6	-	17	-	11	-	27	-	15	-	10	-			2	6	-	4	-	13	-	10	-	20	+	5	-	21	-	26	-
		3	9	-	11	-	12	-	17	-	17	-	12	-			3	5	-	14	-	11	-	6	-	10	-	3	-	28	-	26	-
		4	11	-	11	-	8	-	27	+	13	+	15	+
	S3c	1	10	-	5	-	19	-	17	-	24	-	17	+	6	17.7515	1	8	+	6	-	8	-	10	-	13	-	28	-	18	-	15	-	1	2.98507
		2	15	-	13	+	4	+	16	-	19	-	16	-			2	10	-	9	-	8	-	5	-	25	-	29	-	18	-	18	-
		3	7	-	10	-	10	-	21	+	19	-	17	-			3	6	-	16	-	7	-	6	-	18	-	20	-	18	-	16	-
		4	7	-	7	-	10	+	20	+	17	-	18	-
	S4d	1	15	+	9	-	19	-	20	+	17	+	20	+	8	20.8333	1	19	-	16	-	14	-	11	-	27	+	26	+	28	-	27	-	3	6.31579
		2	10	-	10	-	11	-	20	-	18	-	18	+			2	13	-	14	-	12	-	14	-	26	-	29	+	27	-	27	-
		3	10	-	20	+	10	-	20	+	18	+	20	-			3	16	-	10	-	12	-	11	-	18	-	29	-	23	-	26	-
		4	10	-	21	-	8	-	20	-	20	-	20	-
	S5e	1	15	-	12	-	8	-	20	-	17	-	11	-	3	9.40439	1	12	-	8	-	9	-	11	-	3	-	10	+	28	-	20	-	4	11.5942
		2	18	+	10	-	11	-	20	+	20	-	18	-			2	14	-	7	-	11	-	11	-	4	-	24	-	29	-	24	-
		3	7	-	6	-	7	-	16	-	19	-	14	-			3	11	-	5	-	16	-	6	+	2	+	24	-	27	-	29	+
		4	8	-	9	-	6	-	20	-	16	+	11	-
	S6f	1	15	-	8	-	10	-	8	-	12	-	12	-	3	10.9489	1	9	-	10	-	5	-	9	-	17	+	13	-	18	-	28	-	3	9.6463
		2	8	-	10	+	19	-	6	-	20	-	19	-			2	17	-	11	-	4	-	6	-	10	-	14	+	19	-	23	-
		3	5	-	9	-	8	-	7	-	15	-	20	-			3	8	-	18	-	5	-	5	-	10	-	17	+	11	-	24	-
		4	5	+	9	+	6	-	6	-	17	-	20	-
	Monthly MIRh	13.2159			18.3824		12.0482		15.3846		11.7925		9.15332					17.2414		0		6.32911		6.71141		18.6567		19.6078		0		2.26757
DENV-1	S1a	1	8	-	14	-	17	-	11	-	25	-	26	-	0	0	1	5	-	13	-	3	-	7	-	11	-	13	-	24	-	29	-	0	0
		2	7	-	11	-	12	-	14	-	17	-	26	-			2	5	-	4	-	5	-	7	-	17	-	9	-	27	-	29	-
		3	7	-	15	-	12	-	12	-	16	-	29	-			3	5	-	4	-	3	-	3	-	26	-	10	-	26	-	28	-
		4	7	-	10	-	5	-	11	-	18	-	28	-							-
	S2b	1	7	-	15	-	6	-	14	-	15	-	20	-	1	3.06748	1	5	+	7	-	12	-	11	-	11	-	3	-	29	-	26	-	1	3.20513
		2	6	-	17	-	11	-	27	-	15	-	10	-			2	6	-	4	-	13	-	10	-	20	-	5	-	21	-	26	-
		3	9	-	11	-	12	-	17	-	17	-	12	-			3	5	-	14	-	11	-	6	-	10	-	3	-	28	-	26	-
		4	11	-	11	-	8	-	27	-	13	-	15	+							-
	S3c	1	10	-	5	-	19	-	17	-	24	-	17	-	1	2.95858	1	8	+	6	-	8	-	10	-	13	-	28	-	18	-	15	-	1	2.98507
		2	15	-	13	-	4	-	16	-	19	-	16	-			2	10	-	9	-	8	-	5	-	25	-	29	-	18	-	18	-
		3	7	-	10	-	10	-	21	-	19	-	17	-			3	6	-	16	-	7	-	6	-	18	-	20	-	18	-	16	-
		4	7	+	7	-	10	-	20	-	17	-	18	-							-
	S4d	1	15	-	9	-	19	-	20	-	17	-	20	+	3	7.8125	1	19	-	16	-	14	-	11	-	27	+	26	+	28	-	27	-	2	4.21053
		2	10	-	10	-	11	-	20	-	18	-	18	+			2	13	-	14	-	12	-	14	-	26	-	29	-	27	-	27	-
		3	10	-	20	+	10	-	20	-	18	-	20	-			3	16	-	10	-	12	-	11	-	18	-	29	-	23	-	26	-
		4	10	-	21	-	8	-	20	-	20	-	20	-					-		-
	S5e	1	15	-	12	-	8	-	20	-	17	-	11	-	0	0	1	12	-	8	-	9	-	11	-	3	-	10	-	28	-	20	-	3	8.69565
		2	18	-	10	-	11	-	20	-	20	-	18	-			2	14	-	7	-	11	-	11	-	4	-	24	-	29	-	24	-
		3	7	-	6	-	7	-	16	-	19	-	14	-			3	11	-	5	-	16	-	6	+	2	+	24	-	27	-	29	+
		4	8	-	9	-	6	-	20	-	16	-	11	-							-
	S6f	1	15	-	8	-	10	-	8	-	12	-	12	-	2	7.29927	1	9	-	10	-	5	-	9	-	17	-	13	-	18	-	28	-	1	3.21543
		2	8	-	10	+	19	-	6	-	20	-	19	-			2	17	-	11	-	4	-	6	-	10	-	14	-	19	-	23	-
		3	5	-	9	-	8	-	7	-	15	-	20	-			3	8	-	18	-	5	-	5	-	10	-	17	+	11	-	24	-
		4	5	-	9	+	6	-	6	-	17	-	20	-
	Monthly MIRh	4.40529			11.0294		0		0		0		6.86499					11.4943		0		0		6.71141		7.46269		6.53595		0		2.26757
DENV-2	S1a	1	8	-	14	-	17	-	11	-	25	-	26	-	0	0	1	5	-	13	-	3	-	7	-	11	-	13	-	24	-	29	-	0	0
		2	7	-	11	-	12	-	14	-	17	-	26	-			2	5	-	4	-	5	-	7	-	17	-	9	-	27	-	29	-
		3	7	-	15	-	12	-	12	-	16	-	29	-			3	5	-	4	-	3	-	3	-	26	-	10	-	26	-	28	-
		4	7	-	10	-	5	-	11	-	18	-	28	-					-		-		-		-		-		-		-		-
	S2b	1	7	-	15	-	6	-	14	-	15	-	20	-	1	3.06748	1	5	-	7	-	12	-	11	-	11	-	3	-	29	-	26	-	0	0
		2	6	-	17	-	11	-	27	-	15	-	10	-			2	6	-	4	-	13	-	10	-	20	-	5	-	21	-	26	-
		3	9	-	11	-	12	-	17	-	17	-	12	-			3	5	-	14	-	11	-	6	-	10	-	3	-	28	-	26	-
		4	11	-	11	-	8	-	27	+	13	-	15	-					-		-		-		-		-		-		-		-
	S3c	1	10	-	5	-	19	-	17	-	24	-	17	-	2	5.91716	1	8	-	6	-	8	-	10	-	13	-	28	-	18	-	15	-	0	0
		2	15	-	13	-	4	-	16	-	19	-	16	-			2	10	-	9	-	8	-	5	-	25	-	29	-	18	-	18	-
		3	7	-	10	-	10	-	21	+	19	-	17	-			3	6	-	16	-	7	-	6	-	18	-	20	-	18	-	16	-
		4	7	-	7	-	10	-	20	+	17	-	18	-					-		-		-		-		-		-		-		-
	S4d	1	15	-	9	-	19	-	20	-	17	-	20	-	1	2.60417	1	19	-	16	-	14	-	11	-	27	-	26	-	28	-	27	-	0	0
		2	10	-	10	-	11	-	20	-	18	-	18	-			2	13	-	14	-	12	-	14	-	26	-	29	-	27	-	27	-
		3	10	-	20	-	10	-	20	+	18	-	20	-			3	16	-	10	-	12	-	11	-	18	-	29	-	23	-	26	-
		4	10	-	21	-	8	-	20	-	20	-	20	-					-		-		-		-		-		-		-		-
	S5e	1	15	-	12	-	8	-	20	-	17	-	11	-	0	0	1	12	-	8	-	9	-	11	-	3	-	10	-	28	-	20	-	0	0
		2	18	-	10	-	11	-	20	-	20	-	18	-			2	14	-	7	-	11	-	11	-	4	-	24	-	29	-	24	-
		3	7	-	6	-	7	-	16	-	19	-	14	-			3	11	-	5	-	16	-	6	-	2	-	24	-	27	-	29	-
		4	8	-	9	-	6	-	20	-	16	-	11	-					-		-		-		-		-		-		-		-
	S6f	1	15	-	8	-	10	-	8	-	12	-	12	-	0	0	1	9	-	10	-	5	-	9	-	17	-	13	-	18	-	28	-	0	0
		2	8	-	10	-	19	-	6	-	20	-	19	-			2	17	-	11	-	4	-	6	-	10	-	14	-	19	-	23	-
		3	5	-	9	-	8	-	7	-	15	-	20	-			3	8	-	18	-	5	-	5	-	10	-	17	-	11	-	24	-
		4	5	-	9	-	6	-	6	-	17	-	20	-					-		-		-		-		-		-		-		-
	Monthly MIRh	0			0		0		10.2564		0		0					0		0		0		0		0		0		0		0
DENV-3	S1a	1	8	-	14	-	17	-	11	-	25	-	26	-	1	2.7933	1	5	+	13	-	3	-	7	-	11	-	13	-	24	-	29	-	4	12.7796
		2	7	-	11	-	12	-	14	-	17	-	26	-			2	5	-	4	-	5	+	7	-	17	+	9	+	27	-	29	-
		3	7	-	15	-	12	-	12	-	16	-	29	-			3	5	-	4	-	3	-	3	-	26	-	10	-	26	-	28	-
		4	7	-	10	-	5	-	11	-	18	+	28	-					-		-		-		-		-		-		-		-
	S2b	1	7	-	15	-	6	-	14	-	15	-	20	-	2	6.13497	1	5	-	7	-	12	-	11	-	11	-	3	-	29	-	26	-	0	0
		2	6	-	17	-	11	-	27	-	15	-	10	-			2	6	-	4	-	13	-	10	-	20	-	5	-	21	-	26	-
		3	9	-	11	-	12	-	17	-	17	-	12	-			3	5	-	14	-	11	-	6	-	10	-	3	-	28	-	26	-
		4	11	-	11	-	8	-	27	-	13	+	15	+					-		-		-		-		-		-		-		-
	S3c	1	10	-	5	-	19	-	17	-	24	-	17	+	3	8.87574	1	8	-	6	-	8	-	10	-	13	-	28	-	18	-	15	-	0	0
		2	15	-	13	+	4	+	16	-	19	-	16	-			2	10	-	9	-	8	-	5	-	25	-	29	-	18	-	18	-
		3	7	-	10	-	10	-	21	-	19	-	17	-			3	6	-	16	-	7	-	6	-	18	-	20	-	18	-	16	-
		4	7	-	7	-	10	-	20	-	17	-	18	-					-		-		-		-		-		-		-		-
	S4d	1	15	-	9	-	19	-	20	+	17	+	20	+	5	13.0208	1	19	-	16	-	14	-	11	-	27	-	26	+	28	-	27	-	2	4.21053
		2	10	-	10	-	11	-	20	-	18	-	18	+			2	13	-	14	-	12	-	14	-	26	-	29	+	27	-	27	-
		3	10	-	20	-	10	-	20	-	18	+	20	-			3	16	-	10	-	12	-	11	-	18	-	29	-	23	-	26	-
		4	10	-	21	-	8	-	20	-	20	-	20	-					-		-		-		-		-		-		-		-
	S5e	1	15	-	12	-	8	-	20	-	17	-	11	-	3	9.40439	1	12	-	8	-	9	-	11	-	3	-	10	+	28	-	20	-	1	2.89855
		2	18	+	10	-	11	-	20	+	20	+	18	-			2	14	-	7	-	11	-	11	-	4	-	24	-	29	-	24	-
		3	7	-	6	-	7	-	16	-	19	-	14	-			3	11	-	5	-	16	-	6	-	2	-	24	-	27	-	29	-
		4	8	-	9	-	6	-	20	-	16	-	11	-					-		-		-		-		-		-		-		-
	S6f	1	15	-	8	-	10	-	8	-	12	-	12	-	1	3.64964	1	9	-	10	-	5	-	9	-	17	+	13	-	18	-	28	-	2	6.43087
		2	8	-	10	-	19	-	6	-	20	-	19	-			2	17	-	11	-	4	-	6	-	10	-	14	+	19	-	23	-
		3	5	-	9	-	8	-	7	-	15	-	20	-			3	8	-	18	-	5	-	5	-	10	-	17	-	11	-	24	-
		4	5	+	9	-	6	-	6	-	17	-	20	-					-		-		-		-		-		-		-		-
	Monthly MIRh	8.81057			3.67647		4.01606		5.12821		11.7925		9.15332					5.74713		0		6.32911		0		7.46269		16.3399		0		0
DENV-4	S1a	1	8	-	14	-	17	-	11	-	25	-	26	-	2	5.58659	1	5	-	13	-	3	-	7	-	11	-	13	-	24	-	29	-	0	0
		2	7	-	11	-	12	-	14	-	17	-	26	-			2	5	-	4	-	5	-	7	-	17	-	9	-	27	-	29	-
		3	7	-	15	-	12	-	12	-	16	-	29	-			3	5	-	4	-	3	-	3	-	26	-	10	-	26	-	28	-
		4	7	-	10	-	5	+	11	-	18	+	28	-					-		-		-		-		-		-		-		-
	S2b	1	7	-	15	-	6	-	14	-	15	-	20	-	2	6.13497	1	5	-	7	-	12	-	11	-	11	-	3	-	29	-	26	-	0	0
		2	6	-	17	-	11	-	27	-	15	-	10	-			2	6	-	4	-	13	-	10	-	20	-	5	-	21	-	26	-
		3	9	-	11	-	12	-	17	-	17	-	12	-			3	5	-	14	-	11	-	6	-	10	-	3	-	28	-	26	-
		4	11	-	11	-	8	-	27	-	13	+	15	+					-		-		-		-		-		-		-		-
	S3c	1	10	-	5	-	19	-	17	-	24	-	17	-	1	2.95858	1	8	-	6	-	8	-	10	-	13	-	28	-	18	-	15	-	0	0
		2	15	-	13	-	4	+	16	-	19	-	16	-			2	10	-	9	-	8	-	5	-	25	-	29	-	18	-	18	-
		3	7	-	10	-	10	-	21	-	19	-	17	-			3	6	-	16	-	7	-	6	-	18	-	20	-	18	-	16	-
		4	7	-	7	-	10	-	20	-	17	-	18	-					-		-		-		-		-		-		-		-
	S4d	1	15	+	9	-	19	-	20	+	17	+	20	+	6	15.625	1	19	-	16	-	14	-	11	-	27	-	26	-	28	-	27	-	0	0
		2	10	-	10	-	11	-	20	-	18	-	18	+			2	13	-	14	-	12	-	14	-	26	-	29	-	27	-	27	-
		3	10	-	20	-	10	-	20	-	18	+	20	-			3	16	-	10	-	12	-	11	-	18	-	29	-	23	-	26	-
		4	10	-	21	-	8	-	20	-	20	-	20	-					-		-		-		-		-		-		-		-
	S5e	1	15	-	12	-	8	-	20	-	17	-	11	-	1	3.1348	1	12	-	8	-	9	-	11	-	3	-	10	-	28	-	20	-	1	2.89855
		2	18	-	10	-	11	-	20	+	20	-	18	-			2	14	-	7	-	11	-	11	-	4	-	24	-	29	-	24	-
		3	7	-	6	-	7	-	16	-	19	-	14	-			3	11	-	5	-	16	-	6	-	2	-	24	-	27	-	29	+
		4	8	-	9	-	6	-	20	-	16	-	11	-					-		-		-		-		-		-		-		-
	S6f	1	15	-	8	-	10	-	8	-	12	-	12	-	0	0	1	9	-	10	-	5	-	9	-	17	-	13	-	18	-	28	-	0	0
		2	8	-	10	-	19	-	6	-	20	-	19	-			2	17	-	11	-	4	-	6	-	10	-	14	-	19	-	23	-
		3	5	-	9	-	8	-	7	-	15	-	20	-			3	8	-	18	-	5	-	5	-	10	-	17	-	11	-	24	-
		4	5	-	9	-	6	-	6	-	17	-	20	-					-		-		-		-		-		-		-		-
	Monthly MIRh	4.40529			0		8.03213		5.12821		9.43396		6.86499					0		0		0		0		0		0		0		2.26757
ZIKV	S1a	1	8	-	14	-	17	-	11	+	25	+	26	+	10	27.933	1	5	+	13	-	3	-	7	-	11	+	13	+	24	+	29	-	10	31.9489
		2	7	-	11	-	12	-	14	+	17	+	26	-			2	5	-	4	-	5	-	7	+	17	+	9	-	27	+	29	-
		3	7	-	15	-	12	-	12	+	16	+	29	+			3	5	-	4	-	3	-	3	-	26	+	10	+	26	+	28	-
		4	7	-	10	-	5	-	11	+	18	+	28	-
	S2b	1	7	-	15	-	6	-	14	+	15	+	20	+	12	36.8098	1	5	-	7	-	12	+	11	+	11	+	3	+	29	+	26	-	10	32.0513
		2	6	-	17	-	11	-	27	+	15	+	10	+			2	6	-	4	-	13	+	10	+	20	+	5	-	21	-	26	-
		3	9	-	11	-	12	-	17	+	17	+	12	+			3	5	-	14	-	11	-	6	-	10	+	3	-	28	-	26	+
		4	11	-	11	-	8	-	27	+	13	+	15	+
	S3c	1	10	-	5	-	19	-	17	+	24	+	17	-	6	17.7515	1	8	-	6	-	8	-	10	-	13	-	28	-	18	+	15	-	6	17.9104
		2	15	-	13	-	4	-	16	-	19	-	16	+			2	10	-	9	-	8	-	5	-	25	-	29	+	18	-	18	+
		3	7	-	10	-	10	-	21	+	19	-	17	-			3	6	-	16	-	7	-	6	-	18	-	20	+	18	+	16	+
		4	7	-	7	-	10	-	20	+	17	-	18	+
	S4d	1	15	-	9	+	19	-	20	+	17	+	20	+	12	31.25	1	19	-	16	+	14	+	11	+	27	+	26	+	28	-	27	+	13	27.3684
		2	10	-	10	-	11	-	20	+	18	+	18	+			2	13	-	14	-	12	+	14	-	26	+	29	-	27	+	27	+
		3	10	-	20	+	10	-	20	+	18	+	20	-			3	16	+	10	-	12	-	11	-	18	+	29	-	23	-	26	+
		4	10	-	21	+	8	-	20	-	20	+	20	-
	S5e	1	15	-	12	-	8	-	20	-	17	+	11	-	6	18.8088	1	12	-	8	-	9	-	11	+	3	-	10	-	28	-	20	+	7	20.2899
		2	18	-	10	-	11	-	20	-	20	+	18	-			2	14	-	7	-	11	-	11	-	4	-	24	+	29	+	24	-
		3	7	-	6	-	7	-	16	-	19	+	14	-			3	11	-	5	+	16	+	6	-	2	-	24	+	27	-	29	-
		4	8	-	9	+	6	-	20	+	16	+	11	-									-
	S6f	1	15	-	8	-	10	-	8	+	12	-	12	+	5	18.2482	1	9	-	10	-	5	-	9	-	17	-	13	+	18	-	28	+	8	25.7235
		2	8	-	10	-	19	-	6	+	20	-	19	-			2	17	+	11	-	4	-	6	+	10	+	14	-	19	+	23	+
		3	5	-	9	-	8	-	7	-	15	-	20	-			3	8	-	18	-	5	-	5	-	10	-	17	+	11	-	24	-
		4	5	-	9	-	6	-	6	+	17	+	20	-
	Monthly MIRh	0			14.7059		0		46.1538		42.4528		25.1716					17.2414		11.3636		31.6456		40.2685		37.3134		32.6797		21.4797		20.4082
Total dry season sample = 1,562 individuals; Total wet season sample = 1,650 individuals
aTaptap
bBabag 1
cBabag 2
dBacayan
ePit-os
fTalamban
gNumber of individual per pool
hMinimum infection rate
